# Supplementary material for: Enhancing the compression resistance of buffer cushions using an inner concave negative Poisson’s ratio structure
Source: PLoS One. 2025 Apr 4;20(4):e0321379. doi: 10.1371/journal.pone.0321379 (PMC11970642; doi:10.1371/journal.pone.0321379)
Supplement: S1 File — (ZIP) [file pone.0321379.s001.zip]

Archive with 5 entries (4 files):
- Supporting Information-Compressed/S1_File.xlsx.xlsx
- Supporting Information-Compressed/S2_File.xlsx.xlsx
- Supporting Information-Compressed/S3_File.xlsx.xlsx
- Supporting Information-Compressed/S4_File.xlsx.xlsx
- Supporting Information-Compressed/
