# Supplementary material for: Enhancing the compression resistance of buffer cushions using an inner concave negative Poisson’s ratio structure
Source: PLoS One. 2025 Apr 4;20(4):e0321379. doi: 10.1371/journal.pone.0321379 (PMC11970642; doi:10.1371/journal.pone.0321379)
Supplement: S1 File — (ZIP) [file pone.0321379.s001.zip › Supporting Information-Compressed/S1_File.xlsx.xlsx]

## Sheet: Sheet1
Grid convergence analysis of inner concave negative Poisson’s ratio structural buffer cushion
Number of grids	S. Mises (MPa)	Error (%)	U2 (mm)	Error (%)
360	71.6		1.225
4260	71.72	0.168	1.246	1.714
26750	71.82	0.139	1.264	1.445
28248	71.84	0.029	1.311	3.718
40866	71.85	0.014	1.313	0.153
