# Supplementary material for: Enhancing the compression resistance of buffer cushions using an inner concave negative Poisson’s ratio structure
Source: PLoS One. 2025 Apr 4;20(4):e0321379. doi: 10.1371/journal.pone.0321379 (PMC11970642; doi:10.1371/journal.pone.0321379)
Supplement: S1 File — (ZIP) [file pone.0321379.s001.zip › Supporting Information-Compressed/S2_File.xlsx.xlsx]

## Sheet: Sheet1
Grid convergence analysis of hexagonal structural buffer cushion
Number of grids	S. Mises (MPa)	Error (%)	U2 (mm)	Error (%)
180	95.97		1.666
4080	96.48	0.531	1.682	0.96
21888	96.64	0.166	1.725	2.556
28248	96.78	0.145	1.784	3.42
39288	96.8	0.021	1.785	0.056
