# Supplementary material for: Enhancing the compression resistance of buffer cushions using an inner concave negative Poisson’s ratio structure
Source: PLoS One. 2025 Apr 4;20(4):e0321379. doi: 10.1371/journal.pone.0321379 (PMC11970642; doi:10.1371/journal.pone.0321379)
Supplement: S1 File — (ZIP) [file pone.0321379.s001.zip › Supporting Information-Compressed/S3_File.xlsx.xlsx]

## Sheet: Sheet1
Comparison curves between simulation and experiment for the Inner concave negative Poisson's ratio structural buffer cushion
Load/Mpa	Deformation in y-direction(SIM)/mm	Deformation in y-direction(EXP)/mm
0	0	0
5	0.137	0.139
10	0.239	0.24
15	0.325	0.387
20	0.499	0.492
25	0.639	0.598
30	0.752	0.751
35	0.832	0.866
40	0.972	0.983
45	1.125	1.126
47	1.313	1.311
