# Supplementary material for: Enhancing the compression resistance of buffer cushions using an inner concave negative Poisson’s ratio structure
Source: PLoS One. 2025 Apr 4;20(4):e0321379. doi: 10.1371/journal.pone.0321379 (PMC11970642; doi:10.1371/journal.pone.0321379)
Supplement: S1 File — (ZIP) [file pone.0321379.s001.zip › Supporting Information-Compressed/S4_File.xlsx.xlsx]

## Sheet: Sheet1
Comparison curves between simulation and experiment for the Hexagonal structural buffer cushion
Load/Mpa	Deformation in y-direction(SIM)/mm	Deformation in y-direction(EXP)/mm
0	0	0
5	0.175	0.174
10	0.297	0.279
15	0.544	0.543
20	0.711	0.711
25	0.842	0.841
30	1.072	1.072
35	1.293	1.289
40	1.437	1.436
45	1.624	1.626
47	1.785	1.784
